# Supplementary material for: Loss of ERβ Disrupts Gene Regulation in Primordial and Primary Follicles
Source: Int J Mol Sci. 2024 Mar 11;25(6):3202. doi: 10.3390/ijms25063202 (PMC10970686; doi:10.3390/ijms25063202)
Supplement: Supplementary file 1 [file ijms-25-03202-s001.zip]

Archive with 1 entries (1 files):
- ijms-2836324-supplementary.pdf
